# Supplementary material for: A novel traffic optimization method using GRU based deep neural network for the IoV system
Source: PeerJ Comput Sci. 2023 Jun 6;9:e1411. doi: 10.7717/peerj-cs.1411 (PMC10280423; doi:10.7717/peerj-cs.1411)
Supplement: Data S1 [file peerj-cs-09-1411-s001.zip]

Archive with 484 entries (481 files):
- dataset/
- dataset/MVI_63525_img00438.jpg
- __MACOSX/
- __MACOSX/dataset/
- __MACOSX/dataset/._MVI_63525_img00438.jpg
- dataset/MVI_63563_img00172.jpg
- __MACOSX/dataset/._MVI_63563_img00172.jpg
- dataset/MVI_63525_img00410.jpg
- __MACOSX/dataset/._MVI_63525_img00410.jpg
- dataset/MVI_63525_img00606.jpg
- __MACOSX/dataset/._MVI_63525_img00606.jpg
- dataset/MVI_63552_img00399.jpg
- __MACOSX/dataset/._MVI_63552_img00399.jpg
- dataset/MVI_63525_img00564.jpg
- __MACOSX/dataset/._MVI_63525_img00564.jpg
- dataset/MVI_63563_img01318.jpg
- __MACOSX/dataset/._MVI_63563_img01318.jpg
- dataset/MVI_63563_img00577.jpg
- __MACOSX/dataset/._MVI_63563_img00577.jpg
- dataset/MVI_63525_img00767.jpg
- __MACOSX/dataset/._MVI_63525_img00767.jpg
- dataset/MVI_63563_img01084.jpg
- __MACOSX/dataset/._MVI_63563_img01084.jpg
- dataset/MVI_63544_img00391.jpg
- __MACOSX/dataset/._MVI_63544_img00391.jpg
- dataset/MVI_63544_img00811.jpg
- __MACOSX/dataset/._MVI_63544_img00811.jpg
- dataset/MVI_63544_img00839.jpg
- __MACOSX/dataset/._MVI_63544_img00839.jpg
- dataset/MVI_63544_img01099.jpg
- __MACOSX/dataset/._MVI_63544_img01099.jpg
- dataset/MVI_63521_img01261.jpg
- __MACOSX/dataset/._MVI_63521_img01261.jpg
- dataset/MVI_63521_img01275.jpg
- __MACOSX/dataset/._MVI_63521_img01275.jpg
- dataset/MVI_63525_img00956.jpg
- __MACOSX/dataset/._MVI_63525_img00956.jpg
- dataset/MVI_63525_img00942.jpg
- __MACOSX/dataset/._MVI_63525_img00942.jpg
- dataset/MVI_63563_img00213.jpg
- __MACOSX/dataset/._MVI_63563_img00213.jpg
- dataset/MVI_63544_img00797.jpg
- __MACOSX/dataset/._MVI_63544_img00797.jpg
- dataset/MVI_63554_img00982.jpg
- __MACOSX/dataset/._MVI_63554_img00982.jpg
- dataset/MVI_63544_img00783.jpg
- __MACOSX/dataset/._MVI_63544_img00783.jpg
- dataset/MVI_63525_img00200.jpg
- __MACOSX/dataset/._MVI_63525_img00200.jpg
- dataset/MVI_63525_img00214.jpg
- __MACOSX/dataset/._MVI_63525_img00214.jpg
- dataset/MVI_63544_img00769.jpg
- __MACOSX/dataset/._MVI_63544_img00769.jpg
- dataset/MVI_63544_img00741.jpg
- __MACOSX/dataset/._MVI_63544_img00741.jpg
- dataset/MVI_63544_img00027.jpg
- __MACOSX/dataset/._MVI_63544_img00027.jpg
- dataset/MVI_63525_img00228.jpg
- __MACOSX/dataset/._MVI_63525_img00228.jpg
- dataset/MVI_63544_img00755.jpg
- __MACOSX/dataset/._MVI_63544_img00755.jpg
- dataset/MVI_63544_img01113.jpg
- __MACOSX/dataset/._MVI_63544_img01113.jpg
- dataset/MVI_63544_img00153.jpg
- __MACOSX/dataset/._MVI_63544_img00153.jpg
- dataset/MVI_63521_img01933.jpg
- __MACOSX/dataset/._MVI_63521_img01933.jpg
- dataset/MVI_63553_img00603.jpg
- __MACOSX/dataset/._MVI_63553_img00603.jpg
- dataset/MVI_63525_img00172.jpg
- __MACOSX/dataset/._MVI_63525_img00172.jpg
- dataset/MVI_63544_img00433.jpg
- __MACOSX/dataset/._MVI_63544_img00433.jpg
- dataset/MVI_63544_img01117.jpg
- __MACOSX/dataset/._MVI_63544_img01117.jpg
- dataset/MVI_63544_img00209.jpg
- __MACOSX/dataset/._MVI_63544_img00209.jpg
- dataset/MVI_63525_img00774.jpg
- __MACOSX/dataset/._MVI_63525_img00774.jpg
- dataset/MVI_63525_img00760.jpg
- __MACOSX/dataset/._MVI_63525_img00760.jpg
- dataset/MVI_63525_img00984.jpg
- __MACOSX/dataset/._MVI_63525_img00984.jpg
- dataset/.DS_Store
- __MACOSX/dataset/._.DS_Store
- dataset/MVI_63552_img00638.jpg
- __MACOSX/dataset/._MVI_63552_img00638.jpg
- dataset/MVI_63521_img01891.jpg
- __MACOSX/dataset/._MVI_63521_img01891.jpg
- dataset/MVI_63554_img01044.jpg
- __MACOSX/dataset/._MVI_63554_img01044.jpg
- dataset/MVI_63544_img00195.jpg
- __MACOSX/dataset/._MVI_63544_img00195.jpg
- dataset/MVI_63544_img00181.jpg
- __MACOSX/dataset/._MVI_63544_img00181.jpg
- dataset/MVI_63525_img00830.jpg
- __MACOSX/dataset/._MVI_63525_img00830.jpg
- dataset/MVI_63554_img00576.jpg
- __MACOSX/dataset/._MVI_63554_img00576.jpg
- dataset/MVI_63544_img00587.jpg
- __MACOSX/dataset/._MVI_63544_img00587.jpg
- dataset/MVI_63525_img00788.jpg
- __MACOSX/dataset/._MVI_63525_img00788.jpg
- dataset/MVI_63554_img00774.jpg
- __MACOSX/dataset/._MVI_63554_img00774.jpg
- dataset/MVI_63561_img00811.jpg
- __MACOSX/dataset/._MVI_63561_img00811.jpg
- dataset/MVI_63544_img00034.jpg
- __MACOSX/dataset/._MVI_63544_img00034.jpg
- dataset/MVI_63563_img00980.jpg
- __MACOSX/dataset/._MVI_63563_img00980.jpg
- dataset/MVI_63554_img00761.jpg
- __MACOSX/dataset/._MVI_63554_img00761.jpg
- dataset/MVI_63563_img01136.jpg
- __MACOSX/dataset/._MVI_63563_img01136.jpg
- dataset/MVI_63544_img00545.jpg
- __MACOSX/dataset/._MVI_63544_img00545.jpg
- dataset/MVI_63562_img00603.jpg
- __MACOSX/dataset/._MVI_63562_img00603.jpg
- dataset/MVI_63562_img00824.jpg
- __MACOSX/dataset/._MVI_63562_img00824.jpg
- dataset/MVI_63525_img00158.jpg
- __MACOSX/dataset/._MVI_63525_img00158.jpg
- dataset/MVI_63553_img01292.jpg
- __MACOSX/dataset/._MVI_63553_img01292.jpg
- dataset/MVI_63562_img00993.jpg
- __MACOSX/dataset/._MVI_63562_img00993.jpg
- dataset/MVI_63544_img00419.jpg
- __MACOSX/dataset/._MVI_63544_img00419.jpg
- dataset/MVI_63563_img00406.jpg
- __MACOSX/dataset/._MVI_63563_img00406.jpg
- dataset/MVI_63521_img01919.jpg
- __MACOSX/dataset/._MVI_63521_img01919.jpg
- dataset/MVI_63563_img00850.jpg
- __MACOSX/dataset/._MVI_63563_img00850.jpg
- dataset/MVI_63544_img00867.jpg
- __MACOSX/dataset/._MVI_63544_img00867.jpg
- dataset/MVI_63554_img00316.jpg
- __MACOSX/dataset/._MVI_63554_img00316.jpg
- dataset/MVI_63525_img00088.jpg
- __MACOSX/dataset/._MVI_63525_img00088.jpg
- dataset/MVI_63525_img00704.jpg
- __MACOSX/dataset/._MVI_63525_img00704.jpg
- dataset/MVI_63525_img00102.jpg
- __MACOSX/dataset/._MVI_63525_img00102.jpg
- dataset/MVI_63525_img00116.jpg
- __MACOSX/dataset/._MVI_63525_img00116.jpg
- dataset/MVI_63561_img00902.jpg
- __MACOSX/dataset/._MVI_63561_img00902.jpg
- dataset/MVI_63525_img00466.jpg
- __MACOSX/dataset/._MVI_63525_img00466.jpg
- dataset/MVI_63544_img00643.jpg
- __MACOSX/dataset/._MVI_63544_img00643.jpg
- dataset/MVI_63544_img00125.jpg
- __MACOSX/dataset/._MVI_63544_img00125.jpg
- dataset/MVI_63544_img00657.jpg
- __MACOSX/dataset/._MVI_63544_img00657.jpg
- dataset/MVI_63525_img00074.jpg
- __MACOSX/dataset/._MVI_63525_img00074.jpg
- dataset/MVI_63525_img00060.jpg
- __MACOSX/dataset/._MVI_63525_img00060.jpg
- dataset/MVI_63554_img01355.jpg
- __MACOSX/dataset/._MVI_63554_img01355.jpg
- dataset/MVI_63562_img01021.jpg
- __MACOSX/dataset/._MVI_63562_img01021.jpg
- dataset/MVI_63562_img00317.jpg
- __MACOSX/dataset/._MVI_63562_img00317.jpg
- dataset/MVI_63561_img01160.jpg
- __MACOSX/dataset/._MVI_63561_img01160.jpg
- dataset/MVI_63554_img00133 - σë»μ£1⁄4.jpg
- __MACOSX/dataset/._MVI_63554_img00133 - σë»μ£1⁄4.jpg
- dataset/MVI_63552_img00529.jpg
- __MACOSX/dataset/._MVI_63552_img00529.jpg
- dataset/MVI_63561_img00406 - σë»μ£1⁄4.jpg
- __MACOSX/dataset/._MVI_63561_img00406 - σë»μ£1⁄4.jpg
- dataset/MVI_63553_img00021 - σë»μ£1⁄4.jpg
- __MACOSX/dataset/._MVI_63553_img00021 - σë»μ£1⁄4.jpg
- dataset/MVI_63544_img00685.jpg
- __MACOSX/dataset/._MVI_63544_img00685.jpg
- dataset/MVI_63525_img00844.jpg
- __MACOSX/dataset/._MVI_63525_img00844.jpg
- dataset/MVI_63561_img01004.jpg
- __MACOSX/dataset/._MVI_63561_img01004.jpg
- dataset/MVI_63553_img00264.jpg
- __MACOSX/dataset/._MVI_63553_img00264.jpg
- dataset/MVI_63544_img00097.jpg
- __MACOSX/dataset/._MVI_63544_img00097.jpg
- dataset/MVI_63525_img00298.jpg
- __MACOSX/dataset/._MVI_63525_img00298.jpg
- dataset/MVI_63544_img00083.jpg
- __MACOSX/dataset/._MVI_63544_img00083.jpg
- dataset/MVI_63544_img00068.jpg
- __MACOSX/dataset/._MVI_63544_img00068.jpg
- dataset/MVI_63552_img00854.jpg
- __MACOSX/dataset/._MVI_63552_img00854.jpg
- dataset/MVI_63552_img00698.jpg
- __MACOSX/dataset/._MVI_63552_img00698.jpg
- dataset/MVI_63544_img00727.jpg
- __MACOSX/dataset/._MVI_63544_img00727.jpg
- dataset/MVI_63544_img00041.jpg
- __MACOSX/dataset/._MVI_63544_img00041.jpg
- dataset/MVI_63544_img00055.jpg
- __MACOSX/dataset/._MVI_63544_img00055.jpg
- dataset/MVI_63544_img00069.jpg
- __MACOSX/dataset/._MVI_63544_img00069.jpg
- dataset/MVI_63544_img00531.jpg
- __MACOSX/dataset/._MVI_63544_img00531.jpg
- dataset/MVI_63562_img00878.jpg
- __MACOSX/dataset/._MVI_63562_img00878.jpg
- dataset/MVI_63525_img00886.jpg
- __MACOSX/dataset/._MVI_63525_img00886.jpg
- dataset/MVI_63525_img00676.jpg
- __MACOSX/dataset/._MVI_63525_img00676.jpg
- dataset/MVI_63525_img00662.jpg
- __MACOSX/dataset/._MVI_63525_img00662.jpg
- dataset/MVI_63554_img00852.jpg
- __MACOSX/dataset/._MVI_63554_img00852.jpg
- dataset/MVI_63521_img01951.jpg
- __MACOSX/dataset/._MVI_63521_img01951.jpg
- dataset/MVI_63525_img00312.jpg
- __MACOSX/dataset/._MVI_63525_img00312.jpg
- dataset/MVI_63521_img01947.jpg
- __MACOSX/dataset/._MVI_63521_img01947.jpg
- dataset/MVI_63562_img00280 - σë»μ£1⁄4.jpg
- __MACOSX/dataset/._MVI_63562_img00280 - σë»μ£1⁄4.jpg
- dataset/MVI_63552_img00248.jpg
- __MACOSX/dataset/._MVI_63552_img00248.jpg
- dataset/MVI_63525_img00648.jpg
- __MACOSX/dataset/._MVI_63525_img00648.jpg
- dataset/MVI_63544_img00447.jpg
- __MACOSX/dataset/._MVI_63544_img00447.jpg
- dataset/MVI_63553_img00071.jpg
- __MACOSX/dataset/._MVI_63553_img00071.jpg
- dataset/MVI_63563_img00289.jpg
- __MACOSX/dataset/._MVI_63563_img00289.jpg
- dataset/MVI_63525_img00270.jpg
- __MACOSX/dataset/._MVI_63525_img00270.jpg
- dataset/MVI_63563_img01357.jpg
- __MACOSX/dataset/._MVI_63563_img01357.jpg
- dataset/MVI_63554_img01385.jpg
- __MACOSX/dataset/._MVI_63554_img01385.jpg
- dataset/MVI_63563_img00707.jpg
- __MACOSX/dataset/._MVI_63563_img00707.jpg
- dataset/MVI_63552_img01023.jpg
- __MACOSX/dataset/._MVI_63552_img01023.jpg
- dataset/MVI_63563_img00317.jpg
- __MACOSX/dataset/._MVI_63563_img00317.jpg
- dataset/MVI_63561_img00536.jpg
- __MACOSX/dataset/._MVI_63561_img00536.jpg
- dataset/MVI_63561_img00720.jpg
- __MACOSX/dataset/._MVI_63561_img00720.jpg
- dataset/MVI_63525_img00452.jpg
- __MACOSX/dataset/._MVI_63525_img00452.jpg
- dataset/MVI_63553_img00486.jpg
- __MACOSX/dataset/._MVI_63553_img00486.jpg
- dataset/MVI_63544_img00503.jpg
- __MACOSX/dataset/._MVI_63544_img00503.jpg
- dataset/MVI_63525_img00718.jpg
- __MACOSX/dataset/._MVI_63525_img00718.jpg
- dataset/MVI_63544_img00517.jpg
- __MACOSX/dataset/._MVI_63544_img00517.jpg
- dataset/MVI_63553_img01149.jpg
- __MACOSX/dataset/._MVI_63553_img01149.jpg
- dataset/MVI_63562_img00447.jpg
- __MACOSX/dataset/._MVI_63562_img00447.jpg
- dataset/MVI_63562_img00644.jpg
- __MACOSX/dataset/._MVI_63562_img00644.jpg
- dataset/MVI_63561_img00314.jpg
- __MACOSX/dataset/._MVI_63561_img00314.jpg
- dataset/MVI_63544_img00489.jpg
- __MACOSX/dataset/._MVI_63544_img00489.jpg
- dataset/MVI_63544_img00853.jpg
- __MACOSX/dataset/._MVI_63544_img00853.jpg
- dataset/MVI_63521_img01989.jpg
- __MACOSX/dataset/._MVI_63521_img01989.jpg
- dataset/MVI_63554_img00446.jpg
- __MACOSX/dataset/._MVI_63554_img00446.jpg
- dataset/MVI_63525_img00690.jpg
- __MACOSX/dataset/._MVI_63525_img00690.jpg
- dataset/MVI_63525_img00914.jpg
- __MACOSX/dataset/._MVI_63525_img00914.jpg
- dataset/MVI_63525_img00900.jpg
- __MACOSX/dataset/._MVI_63525_img00900.jpg
- dataset/MVI_63525_img00928.jpg
- __MACOSX/dataset/._MVI_63525_img00928.jpg
- dataset/MVI_63554_img00042.jpg
- __MACOSX/dataset/._MVI_63554_img00042.jpg
- dataset/MVI_63525_img00242.jpg
- __MACOSX/dataset/._MVI_63525_img00242.jpg
- dataset/MVI_63525_img00256.jpg
- __MACOSX/dataset/._MVI_63525_img00256.jpg
- dataset/MVI_63563_img01370.jpg
- __MACOSX/dataset/._MVI_63563_img01370.jpg
- dataset/MVI_63525_img00732.jpg
- __MACOSX/dataset/._MVI_63525_img00732.jpg
- dataset/MVI_63563_img01199.jpg
- __MACOSX/dataset/._MVI_63563_img01199.jpg
- dataset/MVI_63544_img00475.jpg
- __MACOSX/dataset/._MVI_63544_img00475.jpg
- dataset/MVI_63544_img00461.jpg
[truncated: 184 more entries]
